# Supplementary material for: A Practical Framework for Environmental Antibiotic Resistance Monitoring in Freshwater Ecosystems
Source: Antibiotics (Basel). 2025 Aug 19;14(8):840. doi: 10.3390/antibiotics14080840 (PMC12383231; doi:10.3390/antibiotics14080840)
Supplement: Supplementary file 1 [file antibiotics-14-00840-s001.zip]

Archive with 1 entries (1 files):
- antibiotics-3819176-supplementary.xlsx
