# Supplementary material for: A Practical Framework for Environmental Antibiotic Resistance Monitoring in Freshwater Ecosystems
Source: Antibiotics (Basel). 2025 Aug 19;14(8):840. doi: 10.3390/antibiotics14080840 (PMC12383231; doi:10.3390/antibiotics14080840)
Supplement: Supplementary file 1 [file antibiotics-14-00840-s001.zip › antibiotics-3819176-supplementary.xlsx]

## Sheet: Content
	A practical framework for environmental antibiotic resistance monitoring in freshwater ecosystems
	Irene Beltrán de Heredia1,*, Itziar Alkorta2, Carlos Garbisu3 and Estilita Ruiz-Romera1
		Table of Contents
	Suppl. Table A.1	List of studies comparing methodologies for AR analysis in aquatic systems or wastewater. Methodological details corresponding to Table 2.
	Suppl. Table A.2	Field studies evaluating antibiotic resistance in stream biofilms under natural conditions. Methodological details corresponding to Table 4.
		Abbreviations
	ARG	Antibiotic Resistance Gene
	CARD	Comprehensive Antibiotic Resistance Database
	MGE	Mobile Genetic Element
	MRG	Metal Resistance Gene
	qPCR	Real-time Quantitative PCR
	RGI	Resistance Gene Identifier
	SARG	Structured database of Antibiotic Resistance Gene

## Sheet: Suppl. Table 1
	Supplementary Table 1. List of studies comparing methodologies for AR analysis in aquatic systems or wastewater. Methodological details corresponding to Table 2.
	Ref No.	Reference	Study system	Methods compared	Methodologies applied
	[35]	Drane et al. (2025)	WASTEWATER Influent samples collected daily over 18 consecutive days and used to create a composite sample	qPCR technology	• Customised arrays (cat. No. 330261 BAID-1901ZRA, Qiagen, Valencia, CA, USA) for high-throughput profiling of 83 genes that represent aminoglycosides, betalactams, tetracyclines, fluoroquinolones, vancomycin, macrolides-lincosamides-streptogramins, and other drugs • Biosystems™ QuantStudio™ 3 Real-Time PCR System thermocycler (Waltham, MA, USA) • Relative abundances: Relative Gene Copy
				Shotgun metagenomic sequencing	• Illumina Nextera XT DNA library preparation kit (San Diego, CA, USA) • Illumina NovaSeq S4 sequencing platform (San Diego, CA, USA) • Resistome: AMR++ (v3.0) with MEGARes database and RGI (v6.0.2) with CARD database (v3.2.6) • Microbiome: Kraken2-built script tool in Kraken2 package (v2.0.8) and Bracken (v2.5) • Relative abundances: read counts normalized to gene length as reads per kilobase (R…
				RNA sequencing	• Illumina Stranded Total RNA with Ribo-Zero Plus kit (San Diego, CA, USA) • Illumina’s NovaSeq 6000 (San Diego, CA, USA) • Resistome: AMR++ (v3.0) for identification of functional ARGs • Relative abundances: read counts normalized to gene length as reads per kilobase (RPK)
				16S rRNA gene sequencing	• Illumina MiSeq platform (San Diego, CA, USA) • Primers 341-Forward and 806-Reverse • Microbiome: SILVA database (v138.1) and GreenGenes database (v13.5) • Relative abundances: read counts normalized to gene length as reads per kilobase (RPK)
	[36]	Taylor et al. (2025)	WASTEWATER Post screen influent, treated effluent (drop chamber after final clarifiers), tertiary maturation pond effluent, (final pond prior to discharge), pond base sediment	qPCR technology	• C1000 Touch CFX96 Real-time System (BioRad, NZ) • Five ARGs (ermB, sul1, tetA, tetQ, tetW) and the 16S rRNA gene • Relative abundances: total counts of ARGs normalized to 16S rRNA gene copies
				Shotgun metagenomics sequencing	• TruSeq Nano DNA Library Prep kit (Illumina) • NovaSeq6000 platform (Illumina) (2 × 150) • Resistome: ResFinder (v2.1.1) • Relative abundances: total counts of ARGs normalized to 16S rRNA gene copies
	[37]	Callejas et al. (2024)	RIVER WATER River water samples upstream and downstream of 3 reclamation plants, swimming/kayak sites, and beaches near coastal pour	Culture-based methods	• Standard methods and kits (IDEXX Laboratories, Westbrook, ME, USA) • Enterococcus (Enterolert), total coliforms, E. coli (Colilert-18) and extended spectrum beta-lactamase-producing E. coli (Colilert-18 with cefotaxime) • Antibiotic resistant for Pseudomonas aeruginosa, E. coli, and Enterococci (Colilert, Enterolert, and Pseudolert with tetracycline, penicillin, and erythromycin)
				qPCR technology	• PowerUpSYBR Green Chemistry • StepOnePlus system (Applied Biosystems, Foster City, CA, USA) • Genes: sul1, ermF, tetW, blaSHV, along with intI1 and 16S rRNA gene • Relative abundances: gene copies/16S rRNA gene. Absolute abundances: gene copies/mL
				ddPCR technology	• Bio-Rad QX200 Droplet Digital PCR System (Bio- Rad Laboratories, Hercules, CA, USA) • QX200 Droplet Reader (Bio-Rad Laboratories, Hercules, CA, USA) • BacteroidesHF183/BacR287molecular indicator regions and crAssphage markers
				Shotgun metagenomics sequencing	• Illumina NovaSeq 6000 facilitated by Mr. DNA (Shallowater, TX, USA) (2 × 150) • Resistome: ARGs-OAP (v2.3) with SARG database • Relative abundances: ARG subtypes by cell number and 16S rRNA • Accession number: PRJNA1061832
	[38]	Elbait et al. (2024)	WASTEWATER Four wastewater samples from hospital, industrial, urban, and rural areas	HT-qPCR technology	• Resistomap HT-qPCR assay • 384 primer sets • SmartChip Real-time PCR system (Wafer-Gen Biosystem, Freemont, CA, USA) • Relative abundances: normalized to the total 16S rRNA genes per g DNA sample (2-ΔCT method)
				Shotgun metagenomics sequencing	• PCR-free Illumina TruSeq DNA (Illumina, San Diego, CA, USA) • Illumina HiSeq sequencing system • Resistome: RGI (v5.2.1, rgi bwt) with CARD database (v3.2.2) • Relative abundances: fold-coverage
	[39]	Knight et al. (2024)	WASTEWATER Wastewater influent from 47 WWTPs	HT-qPCR technology	• Resistomap HT-qPCR assay • SmartChip™ Real-Time PCR system (TakaraBio, CA, USA) • ARGs (73 genes), MGEs (10 genes), pathogens (5 genes), 8 other genes including those for metal and biocide resistance as well as the 16S rRNA gene • Relative abundances: ARG copy number/16S rRNA gene copy number
				Shotgun metagenomics sequencing	• llumina DNA PCR-Free Prep, Tagmentation Kit and IDT for Illumina DNA/RNA UD Indexes (Sets A-D) • Library checked in MiSeq 300 cycle cartridge (Illumina MiSeq System) • Illumina NovaSeq 6000 Sequencing System (2 × 150) • Resistome: AMR++ (v3.05) • Relative abundances: Fragments per kilobase reference per million bacterial fragments
	[40-44]	Raya et al. (2024) (Malla et al., 2018a, 2018b) (Malla et al., 2019a, 2019b)	MULTIPLE WATER SOURCES Water samples collected from groundwater, surface water, drinking water treatment plants before pre-treatment, and tanker filling stations	qPCR technology	• Thermal Cycler Dice Real Time System TP800 (Takara Bio) • MST markers: BacHum (human), BacR (ruminant), and Pig2Bac (pig) for Bacteriodales
				HT-qPCR technology	• Specific target amplification with PreAmp Master Mix (Standard BioTools) • Biomark HD System (Fluidigm) • MST markers: BacHum(human), gyrB(human), BacR(ruminant), and Pig2Bac (pig) for Bacteriodales markers. Bovine-mtDNA, Dog-mtDNA and Swine-mtDNA for mtDNA markers. Human adenovirus (HAdV), chicken/turkey parvovirus (CPV), and porcine adenovirus (PoAdV) for viral markers
	[45]	Ferreira et al. (2023)	RIVER WATER AND WASTEWATER Water and wastewater samples from hospital effluent, two WWTP treatment stages, and river receiving discharge point	qPCR technology	• SYBR Green Chemistry • StepOnePlus™ Real-Time PCR System (Life Technologies, Carlsbad, CA, USA) • Genes: 16S rRNA, blaCTX, blaTEM, blaOXA-1, blaSHV, blaOXA-48, blaOXA-58, blaKPC, blaVIM, aadA1, qnrS, sul1, sul2, tet(O) • Relative abundance: gene copy number/16S rRNA gene copy number
				Shotgun metagenomics sequencing	• Nextera XT DNA library preparation kit (Illumina) • Illumina NextSeq sequencing platform • Resistome: ResFinder database (2020–08-28) • Primer-BLAST to compare both method outputs • Relative abundance: number of reads of specific gene in relation to the total number of reads for 16S rRNA gene
	[46]	Liguori et al. (2023)	MULTIPLE WATER SOURCES Wastewater, recycled water, and surface water samples collected over six months from six utilities, in five US states	Culture-based methods	• Modification of US EPA Method 1603 for culture of cefotaxime-resistant (cefR) E. coli • Modified mTEC media (BD Difco Cat No. B14880) in which cefotaxime (Millipore Sigma Product No. 219504; Fisher Sci Cat No. AC454950010) is included in the medium to capture cefR strains
				qPCR technology	• PowerSYBR Green Chemistry • Bio-Rad CFX RT-PCR thermal cycler (Bio-Rad, Hercules, CA, USA) • Genes: sul1 and intI1 • Absolute abundances: gene copies/mL
	[47]	Brumfield et al. (2021)	RIVER WATER Urban watershed before and after a rainfall event	Culture-based methods	• FIB tests • IDEXXQuanti-Tray Systemwith commercial Colilert and Enterolert media (IDEXX, Westbrook, ME, USA)
				qPCR technology	• Four host-associated markers: human-associated (HF183/BacR287), ruminant-associated (Rum2Bac), canine-associated (DG3), avian-associated (GFD) • Two general FIB genetic markers: Enterococci (Entero1a) and E. coli (EC23S857) • Faecal score ratio
				Shotgun metagenomics sequencing	• Nextera XT DNA Library Prep Kit (Illumina Inc., San Diego, CA, USA) • Illumina HiSeq4000 Instrument (Illumina Inc., San Diego, CA, USA) (2 × 150) • Microbiome and resistome: CosmosID Metagenomics Cloud Application v.1.0 • Relative abundances: proportion of unique organism-specific k-mers relative to the total number of unique sequencing reads generated for that sample • Accession number: PRJNA6…
	[48]	Majeed et al. (2021)	WASTEWATER Grab samples were collected at each stage of treatment	qPCR technology	• CFX96 Real Time System (BioRad, Hercules, CA, USA) • Genes: blaTEM, ermB, sul1, vanA, intI1 • Relative abundances with respect to 16S rRNA
				Shotgun metagenomics sequencing	• NexteraXT DNA Flex library preparation kit (Illumina, San Diego, CA, USA) • Illumina NovaSeq 6000 (2 × 150) • Resistome: CARD database (v2.0.1) • Relative abundances: ARG copies per copies of 16S rRNA genes. Absolute abundances: ARG copies/mL (relative abundance values multiplied by 16S rRNA gene copies as determined via qPCR)
	[49]	Liu et al. (2019)	FRESHWATER RESERVOIR Subtropical stratified freshwater reservoir	HT-qPCR technology	• SmartChip Real-time PCR system (Warfergen Biosystems, Fremont, CA, USA) • 16S rRNA gene primer and 285 pairs of ARG primers targeting 214 ARG subtypes • Relative abundances: ARGs copy number/16S rRNA gene copy number
				Shotgun metagenomics sequencing	• NEBNext Ultra DNA Library Prep Kit for Illumina (New England Biolabs, Ipswich, MA, USA) • Illumina HiSeq2500 platform (Illumina Inc., San Diego, CA, USA) (2 × 150) • Resistome: ARGs-OAP with SARG database • Relative abundances: ARGs copy number/16S rRNA gene copy number • Accession number: PRJNA416667
					• llumina DNA PCR-Free Prep, Tagmentation Kit and IDT for Illumina DNA/RNA UD Indexes (Sets A-D) • Library checked in MiSeq 300 cycle cartridge (Illumina MiSeq System) • Illumina NovaSeq 6000 Sequencing System (2 × 150) • Resistome: AMR++ (v3.05) •Relative abundances: Fragments Per Kilobase reference per Million bacterial fragments

## Sheet: Suppl. Table 2
	Supplementary Table 2. Field studies evaluating antibiotic resistance in stream biofilms under natural conditions. Methodological details corresponding to Table 4.
	Ref No.	Reference	Location	Freshwater system and sampling design	Sampling campaigns	Sample collection*	Methodological approaches* (DNA extraction, molecular approaches)
	[194]	Leopold et al. (2025)	Lower Austria	• Three tributaries and short stretch of Danube River: o Gölsen:  GOU/GOD– up/downstream WWTP Gölsental (18,000 PE) o Traisen:  TRA–Traisen village downstream a metal industry  HEB– pristine site downstream Herzogenburg o Ybbs:  LSU/LSD– up/downstream WWTP Lunz am See (2,500 PE)  AMU/AMD– up/downstream WWTP Amstetten (150,000 PE), connected to hospital o Kamp:  RSD–downstream small WWTP Rap…	• Five occasions in quarterly intervals (October 2020, January 2021, April 2021, July 2021, October 2021)	• Rock or wood branches scrubs • 79 biofilm samples • Nine at each site and at least 100 cm2 of the surface • Suspended in Ringer’s solution (1x, prepared with Thermo Scientific™ Oxoid™ Ringers Solution Tablets, Thermo Fisher Scientific, Austria) • 10 ml of each biofilm suspension filtered through 0.22 μm polycarbonate filters (Isopore, Sigma Aldrich, Austria) and stored at -80 ◦C	• Combined bead-beating/phenol-chloroform extraction protocol • qPCR analysis using qTower (Analytik Jena) in 96 well plates (Sarstedt, Austria) • 9 genes: sul1, tetM, qnrS, blaTEM, blaKPC, blaCTX-M-1, blaCTX-M-9 blaOXA-48, intI1 • Relative abundances: copy numbers normalized to total cell counts and log10 transformed • E. coli was selected for phenotypic susceptibility testing (20 antibiotics)
	[195]	Marizzi del Olmo et al. (2025)	Northeast Spain	• River Onyar • Quart WWTP treats 3,000 PE and has a mean flow rate of 600 m3/day, primarily made up of domestic wastewater. The WWTP includes primary treatment, followed by an activated sludge secondary treatment • Sampling sites: o Upstream 500 m o Downstream 50 m o Downstream 525 m	• Year-long monitoring period during autumn, spring, and summer • Hot-summer, Mediterranean climate and mild winters • Rainfalls concentrate in spring and autumn, while summer months experience lower levels of precipitation • Extreme and persistent drought period, resulting in minimal flow rates	• Rock scrubs • Randomly selected streambed cobbles	• DNeasy PowerSoil kit (Qiagen Laboratories, Inc.) • qPCR analysis using LightCycler II (A F. Hoffmann–La Roche AG, Inc.) • 7 genes: sul1, tetM, qnrS, blaTEM, blaOXA-58-58, blaCTX-M-32, intI1 • Absolute abundance: copies per gram. Relative abundances: normalized to copy numbers of 16S rRNA gene
	[196]	Xu et al. (2025)	Yunnan (China)	• Heihui River, in the middle reaches of the Lancang-Mekong River • Watershed encompassing densely populated urban areas, farmland, industrial and mining zones, and forests • 40 sampling sites • Four distinct research areas based on land-use types: o Area A, predominantly forest cover (56%) o Area B, higher proportion of farmland (29%) o Area C, greater proportion of built-up land (11%) o Area D,…	• One sampling campaign (May 2022) • Typical subtropical and tropical monsoon climate • Annual average temperature and precipitation: 12-22 ◦C and 1,000-3,000 mm • 70% of precipitation occurs during summer • Samples collected prior to the rainy season	• Rock scrubs • Rocks at a depth of 15-30 cm along the riverbank • Sealed biofilm samples in freezer tubes placed in liquid nitrogen tank and then stored at -80 ◦C	• HiPure Soil DNA extraction kit (or HiPure Stool DNA extraction kit) (Magen, Guangzhou, China) • Sequencing libraries generated using Illumina DNA Prep Kit (Illumina, CA, USA) • Shotgun metagenomic sequencing using Novaseq 6000 platform with a paired-end (2 × 250 bp) strategy • Resistome: ARG-OAP v2 • Relative abundances: relative proportion of a MAG among all MAGs. Absolute abundances: number o…
	[197]	Mills et al. (2024)	Ohio (United States)	• Scioto River watershed including the Scioto River, Olentangy River, and Big Darby Creek • 26 sampling sites: right bank, left bank, and middle of the river for each site	• Between October 2017 and August 2018 in four visits: o “Autumn” between October and December 2017 o “Winter” between February and March 2018 o “Spring” between April and May 2018 o “Summer” between July and August 2018	• Rock scrubs	• DNeasy PowerSoil Kit (Qiagen, Valencia, CA, USA) • DNA libraries prepared and barcoded with the Rapid Barcoding Kit (SQK-RBK004, ONT) • Oxford Nanopore Technology’s (ONT) long-read MinION sequencer (ONT, Oxford, England) using Flongle flow cells (FLO-FLG001 R9.4.1) • Resistome: NanoARG • Relative abundances: average gene counts/gigabase pair (gbp) • SRA accession number: PRJNA1116137
	[198]	Deshpande and Fahrenfeld, (2023)	New Jersey (United States)	• Raritan River • Five sites with varying influences by wastewater effluent, urban activities, agricultural activities, and tides	• Not reported	• Composite biofilm samples collected from the rocks surfaces and leaves (8 × 16.5 cm2 per swab using a sterilized stencil) using sterile cotton swabs • Stored in sterile 15 mL Falcon tubes post collection • Swabs suspended in 0.1 M phosphate buffer (0.093 M Na2HPO4, 0.007 M NaH2PO4, pH 8.0) and sonicated on ice for 5 min at 500 watts, 20 kHz and 20% amplitude (Qsonica sonicators, Model Q500, 20 …	• Sonicated biofilm + PVPP + centrifugation (7100×g 25 min) + filtration (0.22 μm polyethersulfone) + 1% CTAB buffer + incubation + centrifugation, and alcohol precipitation (GlycoBlue™ coprecipitant) → eDNA (supertanant) and iDNA (pellets) separated • Sonicated biofilm + centrifugation (6000×g for 10 min) → centrifuge-concentrated DNA or tcent DNA • Pellets + 1 mL 1X PBS treated → PMA-DNA (50 μM…
	[199]	Bastos et al. (2023)	South Brazil	• Guaporé River watershed • 17 sites distributed in the tributaries of four of them: Capingui River, Marau River, Lajeado-Carazinho River, and Lajeado River • Sampling sites chosen according to surrounding land use and potential impact of human activities: o Three sites considered as low impact o Two sites located in a mountainous region occupied by native forest and reforestation areas o 14 site…	• Beginning of summer (December 2014) and winter (June 2015)	• Rock scrubs • Rocks that remained submerged in all seasons • Frozen at -80 °C for subsequent lyophilization (Freeze LS3000, Terroni) • Freeze-dried samples were crushed and homogenized in an agate mortar	• Fast DNA® SPIN kit for faeces • qPCR performed by INRA Transfert Environnement (Narbonne, France) • 3 genes: sul1, qnrA, erm • 16S rRNA gene quantified by a SYBR green assay with primers 338F and 518R (MightCycler® FastStart DNA Master plus SYBR Green I, Roche Life Science) • Relative abundances: copies of resistant genes per bacterium
	[200]	Haenelt et al. (2023)	Saxony-Anhalt (Germany)	• Holtemme river • Sampling sites: o Two in the river “pristine” part o One directly at discharge point of Silstedt WWTP (activated sludge-based, tertiary) o One about 150 m downstream of WWTP o Two at 8 and 13 km further downstream	• Dry period in summer 2022, five sampling days (August 9th, three consecutive days from August 23rd to 25th, and September 1st)	• Rock scrubs • Water-facing side of stones covering the riverbed • 10 cm2 of surface area at sites 1, 2, 5, and 6, and 1 cm2 at sites 3 and 4 characterised by the presence of dense biofilms	• NucleoSpin Microbial DNA Kit (Macherey Nagel, Germany) • qPCR analysis using SYBR® Green on StepOnePlus Real Time PCR System (AB Applied Biosystems, MA, USA) • 3 genes: sul1, sul2, intI1and 16S rRNA gene • Absolute abundances: copy numbers. Relative abundances: gene copies per copies 16S rRNA gene
	[155]	Lee et al. (2023)	Switzerland	• Field sampling campaigns performed at nine sampling sites encompassing WWTPs and receiving rivers: Sensetal (SEN), Hochdorf (HOC), Weinland (MAR), Knonau (KNO), Reinach (REI), Duernten (DUR), Unterehrendingen (UNT), Niederdorf (NIE), Herisau (HER) • Sampling sites: o 130-1200 m upstream o 130-1200 m downstream o 800-1500 m downstream	• Between July and October 2017 • Sampling under dry or nearly dry conditions • For SEN and HER, sampling was performed twice: o Under conditions influenced by precipitation o Under dry conditions • Mild to moderate rainfall occurred during samplings in HOC	• Rock scrubs	• DNeasy PowerSoil Kit (Qiagen) • Shotgun metagenomic sequencing using a HiSeq 4000 System (Illumina) with a paired-end (2 × 150 bp) strategy • Resistome: read-based annotation of ARGs performed using ARG-OAP v2.0 • Relative abundance: gene copies per 16S rRNA gene • CNGB Project ID: CNP0002503 and SRA accession number: PRJNA844538
	[201]	Yao et al. (2022)	Various regions globally (38 sampling sites across four countries)	• Rivers, lakes, streams, caves, and other environments	• See supplementary information in publication (see accession numbers in publication supplementary information)	• See supplementary information in publication (see accession numbers in publication supplementary information)	• See supplementary information in publication (see accession numbers in publication supplementary information) • Resistome: Integrated ARG Database (IARDB)
			Hong Kong (China)	• Lung Fu Mountain stream and Sam Dip Tam	• One sampling campaign (April 2018)	• Rock scrubs • Nine benthic rocks of identical size in similar hydrodynamic conditions	• Quick- DNA™ Fecal/Soil Microbe Miniprep Kit (ZYMO, CA, USA) • Metagenomic approaches: Illumina BGISEQ-500 platform • Resistome: Integrated ARG Database (IARDB) • Relative abundances: ARG copies/ 16S rRNA gene copies • Accession number: SRP693630	·
	[202]	Matviichuk et al. (2022)	Midwest France	· Clain river · Poitiers WWTP · Sampling sites: o Upstream, 2 km approx. from WWTP discharge area o Downstream, 5 m approx. from WWTP discharge point	• One sampling campaign from January to December 2018 (each month)	• Sterile rocks placed in the river for 5 months • Several rocks collected corresponding to a single bulk sample	• Fast DNAR SPIN Kit for Feces (MP Biomedicals, Illkirch, France) • Class 1, 2 and 3 integrons measured by qPCR using the MX3005P real-time detection system (Stratagene®) • The other genes were analysed using nanoliter-scale qPCR • Genes: 66 ARGs, 5 multidrug efflux pumps, 6 MRGs, 3 disinfectant resistance genes, 11 MGEs
	[154]	Mills et al. (2022)	Ohio (United States)	• Scioto River, Olentangy River, and Big Darby Creek • Sampling sites: upstream of outflow, at the outflow, downstream of outflow, left and right bank	• 3-4 times from October 2017 to August 2018	• Rock scrubs • Six samples collected at each sample site as long as rocks were present	• DNEasy PowerSoil Kit (Qiagen, Valencia, CA, USA) • DropletDigital™ PCR (ddPCR) • 3 genes: blaKPC, blaNDM, blaOXA-48 • Absolute abundances: gene copies/g
	[180]	Reichert et al. (2021)	Southern Germany	• Kraichbach River • WWTP with a maximum treatment capacity of 55,000 PE • Sampling sites: five upstream and five downstream	• Five sampling campaigns were performed from February to June 2019, once a month	• Biofilm samplers: PVC box with four glass sheets of 70 × 30 cm • Sampler submerged for approximately one month	• FastDN™ Spin Kit for soil (MP Biomedicals, Illkirchen France) • qPCR analysis using Cycler CFX96 Touch™ Deep Well Real-Time PCR Detection System (Bio-Rad, Munich, Germany) • 12 genes: blaTEM, ermB, tetM, sul1, blaCMY-2, blaCTX-M, blaCTX-M-32, blaOXA-48, mecA, blaNDM-1, blaKPC-3, mcr-1 • Absolute abundances: gene copies/g • Antimicrobial susceptibility tests
	[203]	Roberto et al. (2019)	Northeast Ohio (United States)	• Three streams in Cuyahoga River watershed • Seven sampling sites: o Five sites along Tinkers Creek which runs through rural/agriculture to urban land-use watershed. 7 WWTPs upstream of sampling sites 2-5 o Single sites in Yellow Creek and Furnace Run, tributaries of Cuyahoga River	• 4 sampling campaigns: November 2012, April 2013, June 2013, August 2013	• Rock scrubs • Cobble-sized stone • Cross sections spanning the width of the stream, three sampling locations along transects • Homogenized via mixing, and filtered (0.2 μm filters)	• PowerBiofilm DNA Isolation Kits (MoBio Laboratories, Carlsbad, CA, USA) • qPCR analysis using SYBR® Green PCR PerfeCTa (Quanta Biosciences, Inc. Gaithersburg, MD, USA) on Stratagene AgilentMx3000P QPCR System (Agilent Technologies, Santa Clara, CA, USA) • 7 genes: tetW, sulI, sulII, pbrT, copA, czcA, czcC • Relative abundances: ARG or MRG copies/16S rRNA copies
	[204]	Song et al. (2019)	China	• Bosten Lake and Ebi Lake • Sampling sites chosen largely for site accessibility	• Not reported	• Algae and wood biofilms • 8 biofilm samples from Bosten Lake, 4 biofilm samples from Ebi Lake	• FastDNA Spin Kit for Soil (QBiogene, Carlsbad, CA, USA) • qPCR analysis using SYBR® Green detection on 7500 Fast Real-Time PCR system (Applied Biosystem, USA) • Two mobile genetic elements (intI1, ISCR1) and 20 targeted MRG subtypes that confer resistance to four classes of metals • Relative abundances: copies/16S rRNA copies
	[178]	Guo et al. (2018)	China	• Yangtze Estuary • Sampling sites: o Xupu (XP, a tidal flat) o Qiyakou (QYK, junction of Qipu River and Yangtze River) o Liuhekou (LHK, junction of Liu River and Yangtze River) o Wusongkou (WSK, junction of Huangpu River and Yangtze River) o Shidongkou (SDK, near a WWTP outfall) o Sanchakou (SCK, a tidal flat) o Chaoyang (CY, a tidal flat)	• Sampling campaign in October 2016	• Biofilms scraped from the surface of submerged civil engineered cement structures and rock scrubs	• 3S DNA Isolation Kit for Environmental Samples (vV2.2) (Shenergy Biocolor Bioscience and Technology Company, Shanghai, China) • eDNA and iDNA • PCR and qPCR analysis • 22 genes: sul1, sul2, sul3, sulA, qnrS, qnrB, aac(6’)-Ib, tetA, tetB, tetC, tetE, tetG, tetL, tetM, tetO, tetQ, tetS, tetT, tetW, tetX, ermB, Chl • Absolute abundances: copies/g
	[205]	Subirats et al. (2017)	Catalonia and Aragón (Spain)	• Two tributary streams to the Ebro River o Montsant stream - UWWTP treats 541 PE and receives a daily flow of 55 m3/day primarily made up of domestic wastewater o Matarranya stream – raw sewage from a village of 7,015 PE • Sampling sites: o 100 m upstream o Discharge point o 250 m downstream o 500 m downstream	• Not reported	• Epilithic biofilms: rock scrubs • Epipsammic biofilm: streambed top layer fraction (0-5 cm)	• FastDNA® SPIN kit for soils (MP Biomedicals) • qPCR analysis using MX3005P real-time detection system (Agilent Technologies, Santa Clara, CA, USA) • 13 genes: blaTEM, blaCTX-M, blaKPC, blaNDM, blaOXA-48, qnrS, sul1, sul2, tetM, tetW, ermB, vanA, intI1 • Relative abundances: ARG or MGE copies/16S rRNA copies
	[206]	Subirats et al. (2017)	Catalonia and Aragón (Spain)	• Two tributary streams to the Ebro River o Montsant stream - UWWTP treats 541 PE and receives a daily flow of 55 m3/day primarily made up of domestic wastewater o Matarranya stream – raw sewage from a village of 7,015 PE • Sampling sites: 100 m downstream the discharge point	• Not reported	• Samples collected in triplicate • Collected in sterile eppendorf tubes and frozen (-30 °C).	• FastDNAspin kit for soil (MP Biomedicals; Solon, OH, USA) • All known alleles of blaKPC, blaNDM and blaOXA-48-likegenes • Absolute abundances: gene copy numbers per gram of sample
	[175]	Aubertheau et al. (2017)	France central part	• Vienne River watershed • Twelve sampling sites and their WWTPs were investigated • Sampling sites: o Upstream o Downstream, immediately downstream from WWTP outfall (named ‘0 m’) o Farther from the discharge point (noted ’10 m’) - at six sampling sites o 100 m downstream from WWTPs (noted ‘100 m’) - at ‘Chatel’	• Three consecutive days of sampling in July 2011	• Rock scrubs • Five to 10 rocks were collected randomly in an area of 2 m2 and submerged all over the year • Rocks were collected near the riverbank at 50-100 cm depth • Freeze-dried (Cosmos 20 k, Cryotec, France) and grinded (Ultra-turrax®, IKA, Staufen, Germany)	• FastDNA® spin kit for faeces • qPCR analysis using MX3005P real-time detection system (Stratagene®) • Class 1, 2, and 3 integrons (intI1, intI2, intI3) • Abundances expressed as enrichment factor (between upstream biofilms and ‘0 m’ biofilms)
	[207]	Winkworth-Lawrence and Lange (2016)	Southland (New Zealand)	• Four watersheds (Waiau, Aparima, Oreti, Makarewa) • A range of land uses including pasture farming, cropping, forestry, native grasslands, indigenous forest, government-managed conservation land, and sparsely populated townships • Five sites comprising the main river and tributaries	• 4 days, each sampling: July 2010, Aug - Sept 2010, October 2010, December 2010, January 2011, March 2011, April 2011, May 2011	• Rock scrubs • Three rocks of roughly 10 cm diameter and likely continuously submerged were collected randomly • Homogenisation with Geno/Grinder® 2010 (SPEX CertiPrep Group L.L.C., Metuchen, NJ, USA)	• PowerBiofilm™ DNA Isolation Kits (MO BIO Laboratories, Inc., Carlsbad, CA, USA) • PCR analysis with the SAHARA™ Mix (Bioline London, UK) • 10 genes: aacA-aphD, mecA, ermA, ermB, tetA, tetB, tetK, tetM, vanA, vanB
	[208]	Proia et al. (2016)	Catalonia (Spain)	• Tordera River Basin (Gualba stream, Repiaix stream, Xica stream, Tordera stream) • Three WWTPs: o Gualba plant (GUA) treats 1,035 PE and releases 207 m3/day o Breda plant (BRE) treats 5,600 PE and releases 906 m3/day o Arbúcies plant (ARB) treats 9,000 PE and releases 2,400 m3/day o Santa Maria de Palautordera plant (SMP) treats 11,663 PE and releases 3255 m3/day • Three sampling sites: o 100 m…	• Not reported	• Rock scrubs • 50-100 m stream section • Cobble surface area estimated using a weight/area regression • Suspensions homogenized • Subsamples filtered through pre-combusted and pre-weighed glass fibre filters (25 mm diameter, 0.7 mm pore size)	• DNeasy Blood & Tissue Kit (Qiagen; Valencia, CA, USA) • qPCR analysis using SYBR green detection on MX3005P system (Agilent Technologies, Santa Clara, CA, USA) • 4 genes: blaCTX-M, qnrS, sulI, ermB • Relative abundances: ARG copies/16S rRNA copies
	[209]	Marti et al. (2014)	Catalonia (Spain)	• Ter River • Ripoll WWTP • Sampling sites: o 100 m upstream o 100 m downstream	• Two sampling events: June and September 2010	• Rock scrubs • Homogenized with sterile phosphate-buffered saline solution • Several dilutions plated on culture media supplemented with ciprofloxacin	• Selected ciprofloxacin-resistant isolates were subjected to DNA extraction by boiling • PCR analysis for 4 genes: qnrA, qnrB, qnrS and aac(60)-Ib-cr. The qnr-positive isolates were investigated for blaCTX-M, blaSHV, and blaTEM
	[210]	Winkworth (2013)	Otago, South Island (New Zealand)	• Taieri River • A range of land uses including livestock farming, cropping, market gardening, forestry, native grasslands, and sparsely populated townships • Six sampling sites along the river to evaluate the influence of different land uses, chosen based on the presence of suitably-sized rocky substrates • Sampling sites: Lammermore, Waipiata, Hyde, Middlemarch, Outram Glen, Momona	• Year-long duration	• Rock scrubs • Three rocks of roughly 10-cm diameter,. likely to have been continuously submerged. were collected randomly • Frozen at collection day (-20 °C).	• QIAamp® DNA Stool Mini kit (Qiagen®, Valencia, CA,USA) • PCR analysis with Promega GoTaq® Green Master Mix (Promega Corp, Madison, WI, USA) • Amplified products purified for sequencing using PureLink™ PCR Purification Kit (Invitrogen) • 10 genes: vanA, vanB, mecA, ermA, ermB, tetA, tetB, tetK, tetM, aacA-aphD
	[165]	Marti et al. (2013)	Catalonia (Spain)	• Ter River • Ripoll WWTP treats 45,000 PE and receives a daily flow of 8000 m3/day primarily of domestic wastewater and a small amount of industrial and hospital wastewater • Sampling sites: o 100 m upstream o WWTP discharge point o 100 m downstream	• June 2010, end of spring, • Water flow is maximum	• Rock scrubs • Samples collected in duplicate • Homogenized in phosphate-buffered saline solution and resuspended in lysis buffer	• Standard phenol-chloroform extraction method • qPCR analysis using SYBR green detection on a MX3005P system (Agilent Technologies) • 11 genes: blaTEM, blaCTX-M, blaSHV, qnrA, qnrB, qnrS, tet(O), tet(W) sul(I), sul(II), erm(B) • Relative abundances: ARG copies/16S rRNA copies
	[211]	Gillings et al. (2009)	North Ryde (Australia)	• Mars Creek o Small urban watercourse with no hospitals, sewage treatment works, or animal production facilities	• Not reported	• Biofilm samples (n = 6)	• DNA extraction using bead beating in a FastPrepTM machine (Bio 101, Morgan Irvine, CA, USA) • PCR analysis using GoTaq DNA polymerase (Promega, Madison, WI) on Omn-E thermocycler (Hybaid, Middlesex, UK) • Integrons carrying qac gene cassettes • Accession numbers: FJ820119–FJ820162
	*In “Sample Collection” and “Methodological Approaches” columns, only information specifically related to biofilm and quantification of AR dynamics is included.
